# Supplementary material for: Assessing Preparedness and Preventive Measures for Managing Food Allergy and Anaphylaxis in Primary Schools of Rabigh, Saudi Arabia
Source: Int J Environ Res Public Health. 2025 Aug 29;22(9):1357. doi: 10.3390/ijerph22091357 (PMC12469751; doi:10.3390/ijerph22091357)
Supplement: Supplementary file 1 [file ijerph-22-01357-s001.zip]

Archive with 1 entries (1 files):
- ijerph-3787760-supplementary.pdf
